# Supplementary material for: Modulation of Malaria Infection in Anopheles gambiae Mosquitoes Exposed to Natural Midgut Bacteria
Source: PLoS One. 2013 Dec 6;8(12):e81663. doi: 10.1371/journal.pone.0081663 (PMC3855763; doi:10.1371/journal.pone.0081663)
Supplement: Table S1 — Total number of mosquitoes sampled in each locality at different stages. (XLS) [file pone.0081663.s002.xls]

## Sheet: Feuil1
Table S1. Total number of mosquitoes sampled in each locality at different stages.
	Mvan	Nkolbisson	Nkolondom	Nkolkumu
Habitat	6	2	3	3
Larvae	18	10	35	35
Pupae	7	12	7	25
Female	4	14	10	11
Male	7	9	11	12
