# Supplementary material for: Modulation of Malaria Infection in Anopheles gambiae Mosquitoes Exposed to Natural Midgut Bacteria
Source: PLoS One. 2013 Dec 6;8(12):e81663. doi: 10.1371/journal.pone.0081663 (PMC3855763; doi:10.1371/journal.pone.0081663)
Supplement: Table S2 — Mosquito infections in PBS control and bacterial challenged mosquitoes for each gametocyte donor. (XLS) [file pone.0081663.s003.xls]

## Sheet: Table S2
Table S2. Mosquito infections in PBS control and bacterial challenged mosquitoes for each gametocyte donor.
		PBS				EC				Esp				Psp				Ser
Gametocyte carrier		No inf. /no diss.	Mean oocyst/midgut [range]	Median (1st-3rd quartile)		No inf. /no diss.	Mean oocyst/midgut [range]	Median (1st-3rd quartile)		No inf. /no diss.	Mean oocyst/midgut [range]	Median (1st-3rd quartile)		No inf. /no diss.	Mean oocyst/midgut [range]	Median (1st-3rd quartile)		No inf. /no diss.	Mean oocyst/midgut [range]	Median (1st-3rd quartile)
C109		20/37	2.78 [0-15]	1 (0-4)		9/25	1.16 [0-10]	0 (0-1)		24/36	3.33 [0-13]	2 (0-6)		6/19	0.68 [0-4]	0 (0-1.5)		15/32	1.37 [0-9]	0 (0-2)
C110		25/44	0.82 [0-3]	1 (0-1)		3/29	0.14 [0-2]	0 (0-0)		2/54	0.04 [0-1]	0 (0-0)		nd	nd	nd		nd	nd	nd
C114		15/28	2.60 [0-13]	1 (0-4.25)		11/20	3.20 [0-16]	1.5 (0-4.75)		27/33	5.33 [0-24]	4 (1-9)		6/18	1.83 [0-14]	0 (0-1)		5/18	1.11 [0-7]	0 (0-1.5)
C115		54/62	14.55 [0-44]	14 (6.25-21)		9/20	3.45 [0-23]	0 (0-2.5)		13/14	13.50 [0-34]	11.5 (5-18)		11/15	7.6 [0-20]	7 (0.5-14)		nd	nd	nd
C116		18/22	5.23 [0-18]	4.5 (2-7)		4/17	0.71 [0-7]	0 (0-0)		23/34	3.21 [0-14]	2 (0-5.5)		2/18	0.11 [0-1]	0 (0-0)		7/25	0.60 [0-3]	0 (0-1)
C118		15/27	1.63 [0-8]	1 (0-2)		7/19	0.47 [0-12]	0 (0-1)		12/34	1.15 [0-10]	0 (0-1)		5/20	0.75 [0-6]	0 (0-0.25)		2/12	0.67 [0-6]	0 (0-0)
C121		19/33	3.67 [0-17]	1 (0-6)		9/16	2.81 [0-13]	1 (0-5)		20/26	3.58 [0-17]	2 (1-5)		nd	nd	nd		20/35	2.42 [0-15]	1 (0-4)
C127		15/27	1.89 [0-9]	1 (0-3.5)		11/24	1.54 [0-9]	1 (0-1.75)		12/16	2.25 [0-6]	2.5 (0.75-4)		18/30	1.77 [0-8]	1.5 (0-2.75)		9/15	1.20 [0-4]	0 (0-2)
C135		3/9	0.89 [0-4]	0 (0-1)		3/10	0.80 [0-3]	0 (1-1.25)		4/10	0.60 [0-2]	0 (0-1)		nd	nd	nd		2/9	1.00 [0-7]	0 (0-0)
C138		17/27	2.48 [0-10]	1 (0-4)		8/29	0.75 [0-10]	0 (0-1)		5/10	1.40 [0-4]	1 (0-2.75)		6/12	1.33 [0-5]	0.5 (0-2)		15/29	1.89 [0-11]	1 (0-3)
C139		30/37	12.54 [0-67]	10 (4-15)		24/32	13.00 [0-49]	8.5 (0.75-21)		19/23	6.30 [0-20]	4 (1-11.5)		nd	nd	nd		20/36	5.80 [0-32]	1 (0-8.5)
C141		23/35	3.46 [0-17]	2 (0-5.5)		2/17	0.12 [0-1]	0 (0-0)		4/24	0.17 [0-1]	0 (0-0)		2/12	0.17 [0-1]	0 (0-0)		3/27	0.11 [0-1]	0 (0-0)
PBS, Control group; EC, Escherichia coli; Esp, Enterobacter sp.; Psp, Pseudomonas stutzeri; Ser, Serratia marcescens
No inf, number of infected mosquitoes; no diss, number of dissected mosquitoes
